# Supplementary material for: A Comparison between Triphenylmethyl and Triphenylsilyl Spirobifluorenyl Hosts: Synthesis, Photophysics and Performance in Phosphorescent Organic Light-Emitting Diodes
Source: Molecules. 2023 Jul 6;28(13):5241. doi: 10.3390/molecules28135241 (PMC10343340; doi:10.3390/molecules28135241)
Supplement: Supplementary file 1 [file molecules-28-05241-s001.zip]

Archive with 1 entries (1 files):
- molecules-2432401-supplementary.pdf
